# Supplementary material for: High-resolution visualization and assessment of basal and OXPHOS-induced mitophagy in H9c2 cardiomyoblasts
Source: Autophagy. 2023 Jul 5;19(10):2769–88. doi: 10.1080/15548627.2023.2230837 (PMC10472865; doi:10.1080/15548627.2023.2230837)
Supplement: Supplemental Material [file KAUP_A_2230837_SM0387.zip]

Archive with 2 entries (2 files):
- Supplemental Material_Godtliebsen et al._final R4.docx
- Supplementary videos.zip
